# Supplementary material for: Exploration of Specific Fluoroquinolone Interaction with SARS-CoV-2 Main Protease (Mpro) to Battle COVID-19: DFT, Molecular Docking, ADME and Cardiotoxicity Studies
Source: Molecules. 2024 Oct 5;29(19):4721. doi: 10.3390/molecules29194721 (PMC11477632; doi:10.3390/molecules29194721)
Supplement: Supplementary file 1 [file molecules-29-04721-s001.zip]

Archive with 1 entries (1 files):
- molecules-3183052-supplementary.pdf
